# Supplementary material for: Successful CRISPR/Cas9 mediated homologous recombination in a chicken cell line
Source: F1000Res. 2018 May 30;7:238. Originally published 2018 Feb 28. [Version 2] doi: 10.12688/f1000research.13457.2 (PMC6008848; doi:10.12688/f1000research.13457.2)
Supplement: Raw images of all gel images (Figure 2 and Supplementary Figure S1 and Supplementary Figure S3) [file f1000research-7-16408-s0000.tgz]

Archive with 1 entries (1 files):
- 1f6a07be-0cb9-43a5-950a-6e89a49daf8e_Dataset_1.7z
