# Supplementary material for: Successful CRISPR/Cas9 mediated homologous recombination in a chicken cell line
Source: F1000Res. 2018 May 30;7:238. Originally published 2018 Feb 28. [Version 2] doi: 10.12688/f1000research.13457.2 (PMC6008848; doi:10.12688/f1000research.13457.2)
Supplement: FACs output files underlying Figure S7 [file f1000research-7-16408-s0002.tgz]

Archive with 1 entries (1 files):
- 8e4cb783-2042-428d-a2a0-2e13887be930_Dataset_3.7z
