# Supplementary material for: Successful CRISPR/Cas9 mediated homologous recombination in a chicken cell line
Source: F1000Res. 2018 May 30;7:238. Originally published 2018 Feb 28. [Version 2] doi: 10.12688/f1000research.13457.2 (PMC6008848; doi:10.12688/f1000research.13457.2)
Supplement: Supplementary file 6 [file f1000research-7-16408-s0005.tgz]

Archive with 1 entries (1 files):
- 3ef9b62d-b78a-457c-a526-6173d0efbccd.pdf
